# Supplementary material for: A New Species and Molecular Characterization of the Genus Phraepsyche Malicky and Chantaramongkol, 2000, from China (Trichoptera, Odontoceridae)
Source: Animals (Basel). 2026 Jul 16;16(14):2209. doi: 10.3390/ani16142209 (PMC13403800; doi:10.3390/ani16142209)
Supplement: Supplementary file 1 [file animals-16-02209-s001.zip]

Archive with 1 entries (1 files):
- animals-4397236-supplementary.pdf
